# Supplementary material for: Integrated Polarization-Splitting Grating Coupler for Chip-Scale Atomic Magnetometer
Source: Biosensors (Basel). 2022 Jul 15;12(7):529. doi: 10.3390/bios12070529 (PMC9313279; doi:10.3390/bios12070529)
Supplement: Supplementary file 1 [file biosensors-12-00529-s001.zip]

Archive with 1 entries (1 files):
- biosensors-1789994-supplementary.pdf
